# Supplementary material for: The effects of group adaptation on task performance: An agent-based approach
Source: PLoS One. 2023 Aug 28;18(8):e0290578. doi: 10.1371/journal.pone.0290578 (PMC10461837; doi:10.1371/journal.pone.0290578)
Supplement: S1 File — (XLSX) [file pone.0290578.s002.xlsx]

## Sheet: Summary
This excel files provides the data for each scenario studied in the paper "Dynamic Groups in Complex Task Environments: To Change or Not to Change a Winning Team?"	Block-diagonal		Local		Random
	Task complexity	Individual learning	Task decomposability	Individual learning	Task decomposability	Individual learning
	Low	0	Low	0	Low	0
		0.1		0.1		0.1
		0.2		0.2		0.2
		0.3		0.3		0.3
		0.4		0.4		0.4
		0.5		0.5		0.5
		0.6		0.6		0.6
		0.7		0.7		0.7
		0.8		0.8		0.8
		0.9		0.9		0.9
		1		1		1
	Moderate	0	Moderate	0	Moderate	0
		0.1		0.1		0.1
		0.2		0.2		0.2
		0.3		0.3		0.3
		0.4		0.4		0.4
		0.5		0.5		0.5
		0.6		0.6		0.6
		0.7		0.7		0.7
		0.8		0.8		0.8
		0.9		0.9		0.9
		1		1		1
	Summary		Summary		Summary
	Centralized		Hierarchical		Dependent
	Task decomposability	Individual learning	Task decomposability	Individual learning	Task decomposability	Individual learning
	Low	0	Low	0	Low	0
		0.1		0.1		0.1
		0.2		0.2		0.2
		0.3		0.3		0.3
		0.4		0.4		0.4
		0.5		0.5		0.5
		0.6		0.6		0.6
		0.7		0.7		0.7
		0.8		0.8		0.8
		0.9		0.9		0.9
		1		1		1
	Moderate	0	Moderate	0	Moderate	0
		0.1		0.1		0.1
		0.2		0.2		0.2
		0.3		0.3		0.3
		0.4		0.4		0.4
		0.5		0.5		0.5
		0.6		0.6		0.6
		0.7		0.7		0.7
		0.8		0.8		0.8
		0.9		0.9		0.9
		1		1		1
	Summary		Summary		Summary

## Sheet: K=3, p=0, block
Time steps between auctions	1	2	3	4	5	6	7	8	9	10	11	12	13	14	15	16	17	18	19	20	21	22	23	24	25	26	27	28	29	30	31	32	33	34	35	36	37	38	39	40	41	42	43	44	45	46	47	48	49
N/A	0.66812	0.87452	0.87452	0.87452	0.87452	0.87452	0.87452	0.87452	0.87452	0.87452	0.87452	0.87452	0.87452	0.87452	0.87452	0.87452	0.87452	0.87452	0.87452	0.87452	0.87452	0.87452	0.87452	0.87452	0.87452	0.87452	0.87452	0.87452	0.87452	0.87452	0.87452	0.87452	0.87452	0.87452	0.87452	0.87452	0.87452	0.87452	0.87452	0.87452	0.87452	0.87452	0.87452	0.87452	0.87452	0.87452	0.87452	0.87452	0.87452
10	0.66901	0.87115	0.87115	0.87115	0.87115	0.87115	0.87115	0.87115	0.87115	0.87115	0.87115	0.87115	0.87115	0.87115	0.87115	0.87115	0.87115	0.87115	0.87115	0.87115	0.87115	0.87115	0.87115	0.87115	0.87115	0.87115	0.87115	0.87115	0.87115	0.87115	0.87115	0.87115	0.87115	0.87115	0.87115	0.87115	0.87115	0.87115	0.87115	0.87115	0.87115	0.87115	0.87115	0.87115	0.87115	0.87115	0.87115	0.87115	0.87115
1	0.66832	0.87529	0.87529	0.87529	0.87529	0.87529	0.87529	0.87529	0.87529	0.87529	0.87529	0.87529	0.87529	0.87529	0.87529	0.87529	0.87529	0.87529	0.87529	0.87529	0.87529	0.87529	0.87529	0.87529	0.87529	0.87529	0.87529	0.87529	0.87529	0.87529	0.87529	0.87529	0.87529	0.87529	0.87529	0.87529	0.87529	0.87529	0.87529	0.87529	0.87529	0.87529	0.87529	0.87529	0.87529	0.87529	0.87529	0.87529	0.87529
Back
Mean Long	0.873488
Mean medium	0.870139
Mean short	0.874255
[truncated: 151 more columns]

## Sheet: K=3, p=0.1, block
Time steps between auctions	1	2	3	4	5	6	7	8	9	10	11	12	13	14	15	16	17	18	19	20	21	22	23	24	25	26	27	28	29	30	31	32	33	34	35	36	37	38	39	40	41	42	43	44	45	46	47	48	49
N/A	0.67073	0.87303	0.87493	0.87666	0.87826	0.8795	0.88167	0.88304	0.88471	0.88631	0.88761	0.88964	0.8909	0.89226	0.89336	0.89441	0.89536	0.89637	0.89749	0.89859	0.89993	0.90096	0.90201	0.9031	0.90419	0.90513	0.90624	0.90701	0.90791	0.90903	0.91006	0.91126	0.91204	0.91309	0.91382	0.9151	0.91582	0.9167	0.91731	0.9178	0.91903	0.91986	0.92048	0.92133	0.92199	0.92284	0.92356	0.92442	0.92523
10	0.66431	0.87254	0.87393	0.87516	0.87689	0.87874	0.88016	0.88137	0.88318	0.88441	0.88567	0.94528	0.94568	0.94641	0.94707	0.9474	0.94798	0.94866	0.94911	0.94935	0.9497	0.97009	0.9702	0.97033	0.97047	0.97069	0.97098	0.97113	0.97135	0.97163	0.97193	0.98331	0.98334	0.98337	0.98349	0.98365	0.9837	0.98388	0.98408	0.98411	0.98418	0.98987	0.98996	0.99005	0.99005	0.99006	0.99012	0.99015	0.99016
1	0.67162	0.87356	0.88535	0.89661	0.9063	0.91398	0.92142	0.92736	0.93334	0.93859	0.94305	0.94692	0.95008	0.95316	0.95626	0.95884	0.96139	0.96379	0.9661	0.9681	0.97003	0.97166	0.97313	0.97463	0.97601	0.97735	0.97874	0.97976	0.9807	0.98195	0.9829	0.98403	0.98485	0.98566	0.9864	0.98703	0.98779	0.98843	0.98906	0.98939	0.98988	0.99031	0.99082	0.99149	0.99198	0.99241	0.99295	0.99344	0.99383
Back
Mean Long	0.945585
Mean medium	0.986056
Mean short	0.989385
[truncated: 151 more columns]

## Sheet: K=3, p=0.2, block
Time steps between auctions	1	2	3	4	5	6	7	8	9	10	11	12	13	14	15	16	17	18	19	20	21	22	23	24	25	26	27	28	29	30	31	32	33	34	35	36	37	38	39	40	41	42	43	44	45	46	47	48	49
N/A	0.66254	0.87493	0.8779	0.88069	0.88413	0.88678	0.88924	0.89191	0.89493	0.8975	0.89986	0.90233	0.90394	0.90611	0.90843	0.90952	0.91124	0.91309	0.91498	0.91669	0.91857	0.92027	0.92196	0.92405	0.92548	0.9275	0.92897	0.93037	0.93143	0.93289	0.93419	0.93543	0.93643	0.93773	0.93865	0.94033	0.94167	0.9431	0.94429	0.94542	0.94646	0.94737	0.94827	0.9491	0.95013	0.95121	0.95224	0.95314	0.95396
10	0.66597	0.87421	0.8774	0.88055	0.8841	0.88738	0.89014	0.893	0.89566	0.89834	0.90046	0.97068	0.97121	0.97162	0.97199	0.97231	0.97268	0.97326	0.97374	0.97449	0.97472	0.99051	0.9906	0.99071	0.99096	0.99118	0.99125	0.99143	0.99155	0.99168	0.99189	0.99688	0.99693	0.99694	0.99704	0.9971	0.99715	0.99718	0.99719	0.99727	0.9973	0.99885	0.99885	0.99885	0.99887	0.99892	0.99895	0.99897	0.99899
1	0.66757	0.87633	0.89994	0.91594	0.92722	0.93666	0.94445	0.95125	0.957	0.96174	0.9658	0.96995	0.97367	0.97611	0.979	0.98131	0.98356	0.98506	0.98645	0.9877	0.98909	0.99015	0.99121	0.99208	0.99272	0.9934	0.99399	0.99461	0.99511	0.99576	0.99618	0.99655	0.99685	0.99718	0.99768	0.99795	0.99813	0.99829	0.9985	0.99863	0.99874	0.99879	0.99892	0.99898	0.999	0.99904	0.99914	0.99919	0.99936
Back
Mean Long	0.968307
Mean medium	0.990699
Mean short	0.993582
[truncated: 151 more columns]

## Sheet: K=3, p=0.3, block
Time steps between auctions	1	2	3	4	5	6	7	8	9	10	11	12	13	14	15	16	17	18	19	20	21	22	23	24	25	26	27	28	29	30	31	32	33	34	35	36	37	38	39	40	41	42	43	44	45	46	47	48	49
N/A	0.66869	0.87547	0.88002	0.88466	0.88878	0.89229	0.89564	0.89956	0.90252	0.90639	0.90944	0.91252	0.91535	0.91823	0.92092	0.9234	0.92577	0.92758	0.92983	0.93232	0.93408	0.93626	0.93816	0.94023	0.9417	0.94367	0.94539	0.94671	0.94833	0.95001	0.95123	0.95272	0.9543	0.95554	0.95708	0.95848	0.95952	0.96114	0.96244	0.96322	0.96446	0.96565	0.96669	0.9678	0.96943	0.9704	0.9711	0.97184	0.97356
10	0.67058	0.87419	0.87909	0.88333	0.88828	0.89234	0.8966	0.90055	0.90376	0.90706	0.91045	0.9851	0.98544	0.98583	0.98608	0.9864	0.98675	0.98713	0.98742	0.98792	0.98824	0.99749	0.99753	0.99765	0.99765	0.99771	0.9978	0.99785	0.99793	0.99804	0.99813	0.99962	0.99965	0.99965	0.99965	0.99971	0.99972	0.99972	0.99972	0.99974	0.99974	0.99998	0.99998	0.99998	0.99998	0.99998	0.99998	0.99998	0.99998
1	0.66502	0.87337	0.90823	0.92792	0.94247	0.95289	0.96039	0.96668	0.97208	0.97696	0.98052	0.98335	0.98619	0.98818	0.99031	0.99175	0.9927	0.994	0.99499	0.99562	0.99615	0.99664	0.99719	0.99773	0.99821	0.99847	0.99869	0.99888	0.99909	0.99923	0.99936	0.99946	0.99954	0.99963	0.99969	0.99972	0.99972	0.99975	0.99975	0.99989	0.9999	0.9999	0.9999	0.9999	0.99991	0.99994	0.99994	0.99996	0.99999
Back
Mean Long	0.97947
Mean medium	0.992234
Mean short	0.995098
[truncated: 151 more columns]

## Sheet: K=3, p=0.4, block
Time steps between auctions	1	2	3	4	5	6	7	8	9	10	11	12	13	14	15	16	17	18	19	20	21	22	23	24	25	26	27	28	29	30	31	32	33	34	35	36	37	38	39	40	41	42	43	44	45	46	47	48	49
N/A	0.66816	0.87193	0.87892	0.88531	0.89029	0.8955	0.8997	0.9038	0.90784	0.91208	0.91579	0.91938	0.92279	0.9264	0.92995	0.93316	0.9367	0.93942	0.94207	0.94504	0.94775	0.94996	0.95172	0.95379	0.95587	0.9577	0.95967	0.96139	0.96298	0.96463	0.96604	0.96759	0.96911	0.97044	0.97181	0.97349	0.97511	0.97609	0.97735	0.97843	0.97949	0.98023	0.98128	0.98196	0.98271	0.98357	0.98457	0.9853	0.98605
10	0.66736	0.87077	0.8773	0.88407	0.8897	0.89496	0.90038	0.90543	0.90942	0.91365	0.91759	0.9904	0.99058	0.99087	0.9912	0.99138	0.99175	0.99201	0.99217	0.99248	0.99297	0.99892	0.99898	0.99903	0.99908	0.9991	0.99913	0.9992	0.99921	0.99921	0.99921	0.99985	0.99989	0.99989	0.9999	0.9999	0.9999	0.9999	0.99991	0.99991	0.99991	0.99998	0.99998	0.99998	0.99998	0.99998	0.99998	0.99998	0.99998
1	0.66453	0.87028	0.91462	0.93761	0.95106	0.96079	0.9694	0.97635	0.98148	0.98545	0.98838	0.99063	0.99243	0.99412	0.99543	0.99632	0.99721	0.99776	0.99826	0.99852	0.99869	0.99894	0.99914	0.99943	0.99956	0.99958	0.99964	0.99969	0.99978	0.99987	0.99989	0.99991	0.99991	0.99991	0.99993	0.99993	0.99993	0.99995	0.99995	0.99995	0.99995	0.99995	0.99997	0.99997	0.99997	1	1	1	1
Back
Mean Long	0.98457
Mean medium	0.992681
Mean short	0.99577
[truncated: 151 more columns]

## Sheet: K=3, p=0.5, block
Time steps between auctions	1	2	3	4	5	6	7	8	9	10	11	12	13	14	15	16	17	18	19	20	21	22	23	24	25	26	27	28	29	30	31	32	33	34	35	36	37	38	39	40	41	42	43	44	45	46	47	48	49
N/A	0.66948	0.87264	0.88058	0.88761	0.89507	0.90223	0.90857	0.91341	0.91824	0.92316	0.92805	0.93153	0.93518	0.9386	0.94249	0.94613	0.94912	0.95197	0.95514	0.95792	0.96087	0.96297	0.96553	0.96794	0.96936	0.9716	0.97305	0.97501	0.97632	0.97777	0.97918	0.98079	0.98212	0.98353	0.98485	0.98582	0.9867	0.98771	0.98851	0.98941	0.99025	0.99094	0.99178	0.99243	0.99328	0.99388	0.99434	0.99508	0.99534
10	0.66644	0.8721	0.88042	0.88852	0.89422	0.90059	0.90672	0.9117	0.91681	0.92222	0.92651	0.99476	0.99503	0.99527	0.99561	0.99574	0.99585	0.9961	0.99648	0.99666	0.99689	0.99984	0.99985	0.99985	0.99985	0.99987	0.99994	0.99997	0.99997	0.99997	0.99997	1	1	1	1	1	1	1	1	1	1	1	1	1	1	1	1	1	1
1	0.66653	0.8702	0.91957	0.94388	0.95885	0.97039	0.97776	0.98265	0.98684	0.99031	0.99316	0.99487	0.99605	0.99698	0.99782	0.99824	0.99875	0.99927	0.99945	0.99965	0.99975	0.9998	0.9998	0.99985	0.99993	0.99993	0.99996	0.99999	1	1	1	1	1	1	1	1	1	1	1	1	1	1	1	1	1	1	1	1	1
Back
Mean Long	0.988197
Mean medium	0.993219
Mean short	0.996201
[truncated: 151 more columns]

## Sheet: K=3, p=0.6, block
Time steps between auctions	1	2	3	4	5	6	7	8	9	10	11	12	13	14	15	16	17	18	19	20	21	22	23	24	25	26	27	28	29	30	31	32	33	34	35	36	37	38	39	40	41	42	43	44	45	46	47	48	49
N/A	0.66915	0.87125	0.88251	0.89132	0.8985	0.90548	0.91253	0.91878	0.92384	0.9299	0.93614	0.94129	0.94539	0.95022	0.95402	0.95733	0.96021	0.96285	0.9658	0.96878	0.97142	0.97419	0.9765	0.979	0.98127	0.9831	0.98466	0.98642	0.98822	0.98941	0.99057	0.99171	0.99275	0.99356	0.99426	0.99487	0.99546	0.99602	0.99641	0.99677	0.99727	0.99754	0.99783	0.99818	0.99835	0.99855	0.99874	0.99886	0.99888
10	0.67051	0.87285	0.88349	0.89132	0.89923	0.90649	0.91253	0.91948	0.92522	0.92974	0.93526	0.99747	0.99755	0.99764	0.99777	0.99783	0.99802	0.99808	0.99824	0.99831	0.99847	0.99994	0.99994	0.99994	0.99994	0.99997	0.99997	0.99997	0.99997	0.99999	0.99999	1	1	1	1	1	1	1	1	1	1	1	1	1	1	1	1	1	1
1	0.66698	0.87259	0.92922	0.95242	0.96707	0.97678	0.98363	0.98886	0.99213	0.99467	0.99639	0.99746	0.99812	0.99867	0.99929	0.99962	0.9997	0.99983	0.99991	0.99991	0.99997	0.99997	0.99997	0.99999	0.99999	0.99999	0.99999	1	1	1	1	1	1	1	1	1	1	1	1	1	1	1	1	1	1	1	1	1	1
Back
Mean Long	0.990384
Mean medium	0.993626
Mean short	0.996566
[truncated: 151 more columns]

## Sheet: K=3, p=0.7, block
Time steps between auctions	1	2	3	4	5	6	7	8	9	10	11	12	13	14	15	16	17	18	19	20	21	22	23	24	25	26	27	28	29	30	31	32	33	34	35	36	37	38	39	40	41	42	43	44	45	46	47	48	49
N/A	0.66582	0.8707	0.88329	0.89402	0.90283	0.91136	0.91806	0.92512	0.93231	0.93811	0.94516	0.94961	0.95427	0.95911	0.96297	0.967	0.97048	0.97346	0.97651	0.97957	0.98222	0.98471	0.98681	0.98857	0.99016	0.99171	0.99312	0.99405	0.99515	0.99592	0.99662	0.99699	0.99746	0.99805	0.99816	0.99836	0.99858	0.99884	0.99905	0.99923	0.99949	0.99971	0.99972	0.99975	0.99979	0.99983	0.99983	0.99983	0.99989
10	0.66248	0.87321	0.88412	0.89348	0.90249	0.91064	0.91851	0.92571	0.93198	0.93785	0.94291	0.99841	0.99866	0.99872	0.99884	0.99891	0.99898	0.99909	0.99916	0.9992	0.99936	0.99996	0.99996	0.99996	1	1	1	1	1	1	1	1	1	1	1	1	1	1	1	1	1	1	1	1	1	1	1	1	1
1	0.66487	0.87501	0.93426	0.95887	0.97301	0.98176	0.98801	0.99279	0.99568	0.99732	0.99817	0.99885	0.99946	0.99964	0.99979	0.99982	0.99982	0.99992	0.99993	0.99995	0.99997	0.99997	0.99997	0.99997	0.99997	0.99997	1	1	1	1	1	1	1	1	1	1	1	1	1	1	1	1	1	1	1	1	1	1	1
Back
Mean Long	0.991804
Mean medium	0.993863
Mean short	0.996784
[truncated: 151 more columns]

## Sheet: K=3, p=0.8, block
Time steps between auctions	1	2	3	4	5	6	7	8	9	10	11	12	13	14	15	16	17	18	19	20	21	22	23	24	25	26	27	28	29	30	31	32	33	34	35	36	37	38	39	40	41	42	43	44	45	46	47	48	49
N/A	0.6665	0.87297	0.88591	0.89621	0.90697	0.91546	0.92352	0.93182	0.93873	0.94589	0.95255	0.95834	0.96307	0.96801	0.97163	0.97586	0.97909	0.98312	0.98634	0.98868	0.99142	0.99312	0.99486	0.99624	0.99712	0.99775	0.99833	0.99884	0.99908	0.99937	0.99966	0.99973	0.9998	0.99984	0.99985	0.99988	0.99995	0.99996	0.99998	0.99999	0.99999	0.99999	0.99999	0.99999	0.99999	0.99999	0.99999	0.99999	0.99999
10	0.66064	0.87233	0.88634	0.89815	0.9086	0.91796	0.92625	0.93396	0.94066	0.94713	0.95346	0.99957	0.99967	0.9997	0.99977	0.99985	0.99991	0.99991	0.99993	0.99993	0.99996	1	1	1	1	1	1	1	1	1	1	1	1	1	1	1	1	1	1	1	1	1	1	1	1	1	1	1	1
1	0.66522	0.87126	0.93623	0.96313	0.9769	0.9862	0.99116	0.9949	0.9974	0.99872	0.99948	0.99983	0.9999	0.99998	0.99999	0.99999	1	1	1	1	1	1	1	1	1	1	1	1	1	1	1	1	1	1	1	1	1	1	1	1	1	1	1	1	1	1	1	1	1
Back
Mean Long	0.992877
Mean medium	0.994218
Mean short	0.996901
[truncated: 151 more columns]

[truncated: 129 more sheets: K=3, p=0.9, block, K=3, p=1, block, K=5, p=0, block, K=5, p=0.1, block, K=5, p=0.2, block, K=5, p=0.3, block, K=5, p=0.4, block, K=5, p=0.5, block, K=5, p=0.6, block, K=5, p=0.7, block, K=5, p=0.8, block, K=5, p=0.9, block, K=5, p=1, block, Tables block, K=3, p=0, local, K=3, p=0.1, local, K=3, p=0.2, local, K=3, p=0.3, local, K=3, p=0.4, local, K=3, p=0.5, local …]
